# Supplementary material for: Substrate Recognition Governs Reverse Transcriptase Resistance to Diagnostic Inhibitors in RT-qPCR
Source: Diagnostics (Basel). 2026 Jun 17;16(12):1881. doi: 10.3390/diagnostics16121881 (PMC13298206; doi:10.3390/diagnostics16121881)
Supplement: Supplementary file 1 [file diagnostics-16-01881-s001.zip]

Archive with 1 entries (1 files):
- diagnostics-4266776-supplementary.pdf
